# Supplementary material for: Incorporation of subject-level covariates in quantile normalization of miRNA data
Source: BMC Genomics. 2015 Dec 9;16:1045. doi: 10.1186/s12864-015-2199-4 (PMC4675058; doi:10.1186/s12864-015-2199-4)
Supplement: Additional file 1 — Provides an implementation of the weighted quantile normalization algorithm (as describe in the “ Weighted quantile normalization ” section) written for the R language [ 25 ], with a demonstration using simulated data. (R 2 kb) [file 12864_2015_2199_MOESM1_ESM.r]

## R code to demonstrate (using dummy data) the implementation of
## the miRNA normalization method described in Suyundikov et al. 
## "Incorporation of subject-level covariates in quantile normalization of miRNA data"
## -- see also Ch. 4 of Suyundikov 2015 dissertation, available at
##    http://digitalcommons.usu.edu/etd/4371/


## Define WEIGHTED QUANTILE NORMALIZATION function, 
## with two arguments:
## * 'data' is matrix of log2-scale miRNA expressions 
##    (columns are samples, rows are miRNAs)
## * 'x.dist' is a between-subject distance matrix 
##    based on subject-level covariates
##
## Function returns matrix of log2-scale, weighted quantile-normalized
## miRNA expressions (columns are samples, rows are miRNAs).
##
## Numbered steps inside the function correspond to steps 1-7
## in section 2.2.2 of Suyundikov et al. paper
##
weightedquantile = function(data, x.dist){
   
  ## 1. ORIGINAL LOG-SCALE MATRIX (COLUMNS ARE SAMPLES, ROWS ARE MIRNAS):
  x1 = as.matrix(data)
  
  ## 2. REORDER WITHIN COLUMN:
  x1.rank = apply(x1, 2, rank)
  x2 = apply(x1, 2, sort)
  
  ## 3. DISTANCE
  aggreg.dist = x.dist
  D = as.matrix(aggreg.dist)

  ## 4. WEIGHT  
  W = matrix(nrow=nrow(D), ncol=ncol(D))
  for(i in 1:nrow(D)){
    for(j in 1:ncol(D)){
      W[i,j] = 1 - D[i,j] / max(D[i,])
    }
  }

  ## 5. NORMALIZE BY SUM  
  Wstar = matrix(nrow=nrow(W), ncol=ncol(W))
  for(i in 1:nrow(W)){
    for(j in 1:ncol(W)){
      Wstar[i,j] = W[i,j] / sum(W[i,])
    }
  }
  
  ## 6. CALCULATE WEIGHTED MEANS:
  x3 = x2 %*% t(Wstar)
  
  ## 7. UNSORT
  x4 = matrix(nrow=nrow(x3), ncol=ncol(x3))
  for(i in 1:ncol(x4)){  x4[,i] = x3[,i][x1.rank[,i]] }
  
  return(x4)
}


## Generate dummy log2-scale data: 
## 20 miRNA (rows) and 12 subjects (columns)
num.miRNA <- 20
num.subj <- 12
set.seed(123)
miRNA.data <- log2(1+matrix(rgamma(num.subj*num.miRNA,5,1), ncol=num.subj))
rownames(miRNA.data) <- paste('miRNA',seq(1:num.miRNA),sep='.')
colnames(miRNA.data) <- paste('subj',seq(1:num.subj),sep='.')

## Generate dummy distance matrix: 4 covariates
num.covars <- 4
X.covars <- matrix(rnorm(num.subj*num.covars),ncol=num.covars)
rownames(X.covars) <- paste('subj',seq(1:num.subj),sep='.')
colnames(X.covars) <- paste('covariate',seq(1:num.covars),sep='.')
X.covars.dist <- dist(X.covars)

## Quantile normalize using subject-level covariates
result <- weightedquantile(data=miRNA.data, x.dist=X.covars.dist)
# This gives matrix of log2-scale, weighted quantile-normalized
# miRNA expressions (columns are samples, rows are miRNAs).
