# Supplementary material for: Incorporation of subject-level covariates in quantile normalization of miRNA data
Source: BMC Genomics. 2015 Dec 9;16:1045. doi: 10.1186/s12864-015-2199-4 (PMC4675058; doi:10.1186/s12864-015-2199-4)
Supplement: Additional file 4 — Summarizes the reproduction of significance results from previous CRC miRNA literature [ 31 , 32 ] as discussed in the “ Application to motivating example (real CRC data) ” section, using the weighted quantile normalization method. (XLSX 16 kb) [file 12864_2015_2199_MOESM4_ESM.xlsx]

## Sheet: Sheet1
Number	Previous miRNA	Direction in Mazeh	Direction in Dong	Current miRNA	Adj. Pval (conventional)	LFC (conventional)	Adj. Pval (weighted)	LFC (weighted)
1	let-7g	up	up	let-7g-5p	1.21529e-09	0.201843	3.17007e-12	0.24558
2	miR-1	down	.	miR-1	0.0514413	-0.0756546	0.0859185	-0.0448437
3	miR-106a	up	up	miR-106a-3p	1	0	1	0
4	miR-133a	down	.	miR-133a	0.00602216	-0.0861214	0.0102398	-0.0487191
5	miR-133b	down	.	miR-133b	5.87378e-34	-1.43053	2.23316e-31	-1.17808
6	miR-135	.	up	miR-135a-3p	4.28591e-47	-0.168715	2.41468e-54	-0.191214
7	miR-135b	up	up	miR-135b-5p	1.28392e-28	1.15307	5.92383e-29	1.04813
8	miR-139-5p	down	.	miR-139-5p	6.37377e-13	-0.476658	3.81107e-10	-0.361745
9	miR-143	down	down	miR-143-3p	1.96189e-09	-0.62619	1.56973e-07	-0.533793
10	miR-145	down	down	miR-145-5p	8.15308e-41	-0.905937	2.86227e-41	-0.903742
11	miR-15b	up	.	miR-15b-5p	9.95046e-25	0.446044	2.17127e-27	0.516742
12	miR-17	up	up	miR-17-3p	1.12178e-27	0.754036	1.68249e-28	0.573889
13	miR-17-5p	up	.	miR-17-5p	2.22543e-72	1.92494	5.01472e-74	2.01614
14	miR-181b	up	up	miR-181b-5p	3.19924e-46	0.315148	3.4254e-53	0.351153
15	miR-182	up	.	miR-182-5p	0.00185151	0.199247	2.22503e-12	0.166246
16	miR-183	up	.	miR-183-3p	0.252789	0.0784877	0.0331912	0.0897498
16	miR-183	up	.	miR-183-5p	6.16207e-24	0.706406	7.4042e-24	0.574971
17	miR-18a	up	up	miR-18a-5p	4.03414e-13	0.416655	3.01285e-13	0.346623
18	miR-192	down	.	miR-192-3p	2.66094e-06	-0.396013	8.13364e-05	-0.268297
18	miR-192	down	.	miR-192-5p	1.06687e-24	-0.566917	1.61976e-25	-0.564096
19	miR-195	down	.	miR-195-3p	0.0174451	0.1533	0.00282973	0.126963
19	miR-195	down	.	miR-195-5p	1.21128e-57	-2.20417	8.43951e-59	-2.22212
20	miR-19a	up	.	miR-19a-3p	2.0879e-39	1.65397	2.73083e-40	1.49702
21	miR-19b	up	.	miR-19b-3p	5.29378e-67	1.76517	7.4478e-69	1.94754
22	miR-20	up	.	miR-20a-5p	1.94301e-72	2.14284	2.4329e-74	2.23251
22	miR-20	up	.	miR-20b-5p	1.08847e-67	2.86771	3.34844e-71	3.12277
23	miR-200c	up	.	miR-200c-3p	7.50773e-21	0.326281	1.9816e-20	0.342102
24	miR-203	up	.	miR-203a	6.11508e-44	2.05336	1.00049e-47	2.15222
25	miR-20a	up	.	miR-20a-5p	1.94301e-72	2.14284	2.4329e-74	2.23251
26	miR-21	up	up	miR-21-3p	0.00360505	0.125717	3.44335e-66	1.6651
26	miR-21	up	up	miR-21-5p	3.11791e-37	-0.704192	4.09425e-72	1.50484
27	miR-215	down	.	miR-215	1	0.00127324	1.26327e-35	-0.677013
28	miR-224	up	.	miR-224-5p	0.0165902	0.0253397	4.09526e-63	3.18076
29	miR-25	up	.	miR-25-3p	1.36563e-68	1.51264	1.11033e-70	1.6846
30	miR-30a-3p	down	.	miR-30a-3p	1	0	1	0
30	miR-30a-3p	down	.	miR-30a-5p	1.47447e-13	-0.653186	2.65306e-12	-0.529813
31	miR-31	up	up	miR-31-5p	0.080034	-0.0163529	1.31065e-11	0.487864
32	miR-375	down	.	miR-375	9.98542e-68	-2.49761	2.96223e-67	-2.58247
33	miR-378	down	.	miR-378a-3p	1.01704e-59	-0.360734	4.57396e-62	-0.372744
33	miR-378	down	.	miR-378a-5p	0.00150967	-0.0518387	0.00154585	-0.0342412
33	miR-378	down	.	miR-378c	8.13864e-07	-0.133414	0.0208166	-0.0844752
33	miR-378	down	.	miR-378d	6.96723e-24	-0.527315	2.97904e-23	-0.331528
33	miR-378	down	.	miR-378g	2.8608e-10	-0.352493	3.99849e-10	-0.236444
33	miR-378	down	.	miR-378i	1.34941e-64	-0.363689	3.83166e-61	-0.339038
34	miR-422a	down	.	miR-422a	6.9642e-07	-0.0953529	0.00902062	-0.0683424
35	miR-92	up	up	miR-92a-3p	0.898861	-0.0303852	8.98791e-75	1.49428
35	miR-92	up	up	miR-92b-3p	0.296709	-0.0316129	0.00185894	0.0357408
36	miR-93	up	.	miR-93-5p	2.03177e-06	-0.279603	7.23882e-74	1.70014
37	miR-96	up	.	miR-96-5p	7.63206e-09	0.26725	7.54342e-09	0.22893
38	miR-29a	.	up	miR-29a-3p	9.52948e-65	1.1393	1.96153e-66	1.17807
39	miR-21	.	up	miR-21-3p	0.00360505	0.125717	3.44335e-66	1.6651
40	miR-320	.	down	miR-320c	1	0.00977419	1.81787e-08	-0.091107
41	miR-498	.	down	miR-498	6.45877e-35	-0.180861	1.37331e-25	-0.149533
